# Supplementary material for: Projecting future carbon emissions from cement production in developing countries
Source: Nat Commun. 2023 Dec 11;14:8213. doi: 10.1038/s41467-023-43660-x (PMC10713616; doi:10.1038/s41467-023-43660-x)
Supplement: Supplementary file 2 — Source Data [file 41467_2023_43660_MOESM2_ESM.xlsx]

## Sheet: Introduction
Introduction	This spreadsheet provides Global Cement Emission Inventory. Please find the detailed methodology in our papers below.
Content	Global Country-specific Cement Emission Inventory 2018; Cement Production 2020-2050; Cement Emissions 2020-2050
Type	CO2
Timeseries	2018; 2020-2050
Contacts	For more information or data: chengdy19@mails.tsinghua.edu.cn (Danyang Cheng) or guandabo@hotmail.com (Prof. Dabo Guan)
Conditions of data use	These data are made freely available to the public and the scientific community in the belief that their wide dissemination will lead to greater understanding and new scientific insights. The availability of these data does not constitute publication of the data. The data providers rely on the ethics and integrity of the user to ensure that they receive fair credit for their work. If the data are…

## Sheet: global cement emission 2018
Global cement emissions
Country	process-related emissions (Mt)	fossil fuel-related emissions (Mt)
Afghanistan	0.835869	0.356587
Albania	0.762736	0.378606
Algeria	8.56154	3.55842
Angola	1.0023	0.469907
Argentina	4.54002	1.5689
Armenia	1.15633	0.3359
Australia	4.4576	1.97504
Austria	2.0482	0.595895
Azerbaijan	1.30291	0.338723
Bahrain	0.61984	0.195567
Bangladesh	1.03524	0.562043
Barbados	0.0970258	0.0335294
Belarus	1.7784	1.0666
Belgium	3.06738	0.982799
Benin	0.8385	0.347128
Bhutan	0.36608	0.198749
Bolivia	1.46905	0.507663
Bosnia Herzegovina	0.440529	0.257567
Botswana	0.011076	0.00458532
Brazil	20.4984	5.93746
Bulgaria	0.841852	0.45811
Burkina Faso	0.702	0.290619
Cambodia	1.1648	0.632384
Cameroon	0.041535	0.017195
Canada	5.95411	2.25557
Chad	0.047996	0.0280622
Chile	1.5184	0.524716
China	672.79	400.024
Colombia	4.66908	1.72437
Costa Rica	0.431964	0.252559
Croatia	1.03154	0.307503
Cuba	0.610767	0.240006
Cyprus	0.540475	0.258913
Czech Republic	1.61318	0.784526
Denmark	1.12549	0.347362
Djibouti	0.0624	0.0258328
Dominican Republic	1.83271	0.675966
drc	0.351	0.145309
Ecuador	2.15992	0.764059
Egypt	21.4344	8.87356
El Salvador	0.34164	0.118061
Eritrea	0.1365	0.0565092
Estonia	0.232259	0.0812068
Ethiopia	3.56237	1.47477
Fiji	0.07904	0.0504777
Finland	0.569325	0.181379
France	6.65912	2.21776
Gabon	0.1443	0.0807729
Georgia	0.9048	0.385994
Germany	13.6912	4.15361
Ghana	0.121836	0.0504385
Greece	2.52158	1.19334
Guatemala	1.30582	0.451256
Haiti	0.164405	0.0768185
Honduras	0.812344	0.280723
Hong Kong	0.551954	0.322715
Hungary	0.818994	0.235432
India	101.243	57.5765
Indonesia	28.2672	15.3466
Iran	24.1587	7.62604
Iraq	5.616	1.85274
Ireland	1.38936	0.399994
Israel	2.05899	0.649635
Italy	7.77404	2.35732
Jamaica	0.889403	0.415575
Japan	23.5322	13.3531
Jordan	1.94688	0.614263
Kazakhstan	4.26613	1.19112
Kenya	2.4024	0.994562
Kuwait	1.40192	0.442322
kyrgyzstan	1.52733	0.53149
Laos	1.63904	0.889855
Latvia	0.391248	0.160789
Lebanon	3.07414	1.79738
Libya	1.521	0.629674
Lithuania	0.431215	0.16891
Luxembourg	0.495927	0.144142
Madagascar	0.078	0.0436611
Malawi	0.1287	0.0532801
Malaysia	8.36992	4.54413
Mali	0.2613	0.108175
Mexico	16.2621	5.61971
Moldova	0.383344	0.208471
Mongolia	0.28288	0.167148
Morocco	4.6813	1.938
Mozambique	0.78	0.361242
Myanmar	2.496	1.37897
Namibia	0.2184	0.0904148
Nepal	3.57326	1.93997
Netherlands	0.262246	0.0767556
New Zealand	0.42432	0.194826
Nicaragua	0.296088	0.138348
Niger	0.0979848	0.0548477
Nigeria	7.488	3.12191
North Korea	2.8288	1.65393
North Macedonia	0.392829	0.229678
Norway	0.728688	0.225822
Oman	2.24193	1.10435
Pakistan	17.7466	10.7734
Panama	0.728832	0.251864
Paraguay	0.573196	0.19808
Peru	4.05792	1.41462
Philippines	11.024	6.01361
Poland	6.89499	3.35121
Portugal	1.49308	0.455249
Puerto Rico	0.13182	0.0455533
Qatar	2.51264	0.792767
republic of congo	0.312	0.129164
Romania	4.62977	2.31464
Russia	25.2129	7.39772
Rwanda	0.1131	0.0468219
Saudi Arabia	19.6061	6.18594
Senegal	2.5077	1.03816
Serbia	0.742976	0.434401
Slovakia	1.45829	0.443237
Slovenia	0.36113	0.108107
South Africa	5.1363	2.12636
South Korea	24.0781	13.4205
Spain	6.45676	1.95384
Sri Lanka	1.17312	0.636901
Sudan	1.5951	0.660351
Sweden	1.23941	0.362757
Switzerland	1.79898	0.537457
Syria	0.88192	0.294264
Tajikistan	1.41149	0.446371
Tanzania	1.7355	0.718474
Thailand	13.9734	6.77324
Togo	0.5343	0.221193
Trinidad and Tobago	0.646838	0.223529
Tunisia	2.46064	1.01867
Turkey	32.7226	10.3583
Turkmenistan	1.74174	0.549539
UAE	7.22592	2.27986
Uganda	0.9789	0.405252
Ukraine	3.79895	2.14333
United Kingdom	3.93178	1.18416
United States	32.6836	12.3179
Uruguay	0.273312	0.0993084
Uzbekistan	4.03993	1.27464
Venezuela	2.05364	0.745024
Vietnam	31.2258	16.9529
Yemen	0.79872	0.254309
Zambia	0.7722	0.319681
Zimbabwe	0.419965	0.245544

## Sheet: cement production projection
country	country code	cement production under BAU production scenario (Mt)	cement production under global average production scenario (Mt)	cement production under China level production scenario (Mt)	cement production under developed average production scenario (Mt)
Afghanistan	AFG	162.646	291.742	456.144	565.746
Algeria	DZA	1290.82	1290.82	2255.68	2983.59
Angola	AGO	158.911	182.4	308.748	392.98
Argentina	ARG	416.071	416.071	416.071	416.071
Bahrain	BHR	150.52	150.52	171.323	225.759
Bangladesh	BGD	1245.78	2757.67	4754.57	6085.85
Barbados	BRB	3.65983	3.65983	3.65983	4.35509
Benin	BEN	134.107	242.809	407.039	516.526
Bhutan	BTN	29.9602	29.9602	43.6249	55.0698
Bolivia	BOL	169.096	169.096	210.837	270.041
Brazil	BRA	1963.78	1963.78	1963.78	1963.78
Burkina Faso	BFA	126.612	218.509	347.028	432.708
Cambodia	KHM	248.737	291.508	492.997	627.323
Cameroon	CMR	151.553	252.344	443.967	571.715
Chad	TCD	39.9054	66.4026	105.894	132.221
Chile	CHL	166.724	166.724	166.724	166.724
Colombia	COL	494.98	494.98	544.073	708.574
Costa Rica	CRI	46.0729	46.0729	46.0729	46.0729
Cuba	CUB	46.8195	46.8195	46.8195	46.8195
Djibouti	DJI	15.3372	28.5895	52.2452	68.0156
Dominican Republic	DOM	241.861	241.861	245.734	324.876
drc	COD	193.222	234.924	377.042	471.787
Ecuador	ECU	235.698	235.698	235.698	285.096
Egypt	EGY	2653.85	2653.85	2773.46	3611.92
El Salvador	SLV	45.5094	45.5094	67.4135	90.0314
Eritrea	ERI	30.6211	44.8582	71.9594	90.027
Ethiopia	ETH	555.796	904.171	1467.28	1842.69
Fiji	FJI	7.42036	7.42036	13.8605	18.7667
Gabon	GAB	31.6944	31.6944	57.2579	75.8892
Ghana	GHA	325.455	579.543	996.819	1275
Guatemala	GTM	151.184	151.184	165.23	209.844
Haiti	HTI	107.1	154.855	270.124	346.971
Honduras	HND	68.3869	72.9651	123.846	157.766
India	IND	15239.7	15239.7	19527	24056
Indonesia	IDN	2582.41	2582.41	2642.06	3416.7
Iran	IRN	2167.12	2167.12	2752.42	3611.85
Iraq	IRQ	1201.38	1201.38	1201.38	1222.48
Israel	ISR	236.889	236.889	236.889	328.855
Jamaica	JAM	72.6695	72.6695	72.6695	72.6695
Jordan	JOR	277.242	277.242	319.257	404.706
Kenya	KEN	320.001	392.658	675.884	864.702
Kuwait	KWT	280.319	280.319	280.319	329.642
Laos	LAO	192.842	253.776	435.061	555.917
Lebanon	LBN	197.505	197.505	197.505	248.058
Libya	LBY	276.922	276.922	276.922	276.922
Madagascar	MDG	49.6459	81.3401	130.33	162.99
Malawi	MWI	40.914	65.7578	103.068	127.941
Malaysia	MYS	664.268	664.268	859.363	1161.53
Mali	MLI	159.463	256.444	408.218	509.4
Mexico	MEX	1581.11	1581.11	1581.11	1735.2
Mongolia	MNG	79.7357	98.0516	171.98	221.266
Morocco	MAR	621.349	1091.45	2222.97	2977.32
Mozambique	MOZ	155.394	269.476	440.179	553.981
Myanmar	MMR	272.761	492.862	915.281	1196.89
Namibia	NAM	24.0937	25.6445	48.8688	64.3516
Nepal	NPL	389.57	815.601	1339.13	1688.15
Nicaragua	NIC	20.3494	33.8517	60.6453	78.5077
Niger	NER	38.3937	61.7521	95.531	118.05
Nigeria	NGA	1243.71	1342.69	2236.97	2833.15
Oman	OMN	66.2989	66.2989	68.646	90.838
Pakistan	PAK	1566.49	2654.99	4360.36	5497.27
Panama	PAN	54.5887	54.5887	54.5887	54.5887
Paraguay	PRY	63.1514	63.1514	85.6196	110.456
Peru	PER	438.715	438.715	438.715	539.923
Philippines	PHL	1557.19	1962.53	3091.45	3844.06
Puerto Rico	PRI	18.0307	18.0307	18.0307	18.0307
Qatar	QAT	257.589	257.589	257.589	257.589
republic of congo	COG	40.9754	48.5783	83.7765	107.242
Rwanda	RWA	40.8439	67.6654	108.511	135.742
Saudi Arabia	SAU	2372.93	2372.93	2479.35	3248.38
Senegal	SEN	222.407	394.722	674.233	860.573
South Africa	ZAF	637.155	637.155	997.741	1345.16
South Korea	KOR	224.801	224.801	272.478	509.714
Sri Lanka	LKA	221.243	398.686	716.379	928.174
Sudan	SDN	222.63	271.55	468.847	600.378
Syria	SYR	214.073	243.772	404.921	512.354
Tanzania	TZA	306.692	484.279	771.891	963.632
Thailand	THA	1029.34	1029.34	1337.95	2042.83
Togo	TGO	90.6154	170.535	280.211	353.329
Trinidad and Tobago	TTO	16.8627	16.8627	16.8627	19.4038
Tunisia	TUN	340.587	340.587	456.279	653.359
Turkey	TUR	1683.62	1683.62	3020.34	3994.19
UAE	ARE	672.245	672.245	672.245	672.245
Uganda	UGA	218.199	338.922	530.676	658.511
Uruguay	URY	22.937	22.937	22.937	22.937
Venezuela	VEN	161.663	161.663	161.663	161.663
Vietnam	VNM	2315	2315	2813.57	3632.45
Yemen	YEM	184.51	184.51	184.51	184.51
Zambia	ZMB	114.989	162.953	270.729	342.58
Zimbabwe	ZWE	67.3729	113.573	235.403	316.622
Zimbabwe	ZWE	217.835	0	0	0

## Sheet: cement emission projection
country	country code	BAU cement production scenario						global average cement production scenario						China level cement production scenario						developed average cement production scenario
		Emissions under baseline (Mt)	Emissions under waste fuel measure (Mt)	Emissions under SCMs measure (Mt)	Emissions under CCS measure (Mt)	Emissions under energy efficiency measure (Mt)	Emissions under extremely low carbon scenario (Mt)	Emissions under baseline (Mt)	Emissions under waste fuel measure (Mt)	Emissions under SCMs measure (Mt)	Emissions under CCS measure (Mt)	Emissions under energy efficiency measure (Mt)	Emissions under extremely low carbon scenario (Mt)	Emissions under baseline (Mt)	Emissions under waste fuel measure (Mt)	Emissions under SCMs measure (Mt)	Emissions under CCS measure (Mt)	Emissions under energy efficiency measure (Mt)	Emissions under extremely low carbon scenario (Mt)	Emissions under baseline (Mt)	Emissions under waste fuel measure (Mt)	Emissions under SCMs measure (Mt)	Emissions under CCS measure (Mt)	Emissions under energy efficiency measure (Mt)	Emissions under extremely low carbon scenario (Mt)
Afghanistan	AFG	91.0837	86.5801	73.0069	85.5307	89.9398	65.1975	163.205	153.85	125.654	128.448	161.128	94.5696	255.051	239.517	192.7	183.102	251.786	131.975	316.282	296.629	237.398	219.539	312.225	156.911
Algeria	DZA	632.639	596.837	549.221	477.949	623.741	393.442	632.639	596.837	549.221	477.949	623.741	393.442	1105.51	1035.9	943.328	759.626	1089.18	610.661	1462.26	1367.14	1240.65	972.127	1440.32	774.535
Angola	AGO	91.0697	85.738	73.5602	72.4455	88.6091	54.6659	104.352	98.047	83.5661	80.1322	101.683	60.0277	175.801	164.259	137.389	121.48	172.009	88.8697	223.434	208.4	173.27	149.045	218.892	108.098
Argentina	ARG	217.266	205.496	181.051	169.094	214.513	134.496	217.266	205.496	181.051	169.094	214.513	134.496	217.266	205.496	181.051	169.094	214.513	134.496	217.266	205.496	181.051	169.094	214.513	134.496
Bahrain	BHR	84.0907	79.5217	65.7519	59.8019	83.0232	44.8058	84.0907	79.5217	65.7519	59.8019	83.0232	44.8058	95.7122	90.3408	74.1523	66.5379	94.4944	49.3554	126.124	118.652	96.1348	84.1649	124.513	61.2608
Bangladesh	BGD	824.071	775.996	663.762	774.457	809.027	584.015	1824.17	1697.98	1403.37	1397.49	1790.33	1009.77	3145.11	2915.73	2380.24	2220.39	3086.43	1572.1	4025.73	3727.56	3031.49	2768.99	3950.5	1946.99
Barbados	BRB	1.91111	1.8125	1.60768	1.4093	1.89634	1.16838	1.91111	1.8125	1.60768	1.4093	1.89634	1.16838	1.91111	1.8125	1.60768	1.4093	1.89634	1.16838	2.27416	2.15032	1.89311	1.64182	2.25437	1.33917
Benin	BEN	75.8366	71.6299	61.679	32.5902	74.7113	25.8098	137.307	128.606	108.023	68.2711	135.215	50.7298	230.179	214.687	178.042	122.179	226.627	88.3797	292.093	272.075	224.721	158.118	287.568	113.48
Bhutan	BTN	19.8184	18.6053	15.7733	9.27911	19.4947	7.2668	19.8184	18.6053	15.7733	9.27911	19.4947	7.2668	28.8575	26.926	22.4168	14.7897	28.3639	11.0011	36.4281	33.8949	27.981	19.4052	35.7922	14.1288
Bolivia	BOL	88.2994	83.4476	73.3705	68.4365	87.176	54.2471	88.2994	83.4476	73.3705	68.4365	87.176	54.2471	110.096	103.684	90.3666	81.9085	108.671	64.0346	141.011	132.386	114.473	101.016	139.159	77.9164
Brazil	BRA	1006.96	951.531	832.031	857.114	996.013	674.742	1006.96	951.531	832.031	857.114	996.013	674.742	1006.96	951.531	832.031	857.114	996.013	674.742	1006.96	951.531	832.031	857.114	996.013	674.742
Burkina Faso	BFA	72.5531	68.3765	58.1268	27.5649	71.4339	21.3696	125.213	117.171	97.4341	57.9864	123.266	42.3992	198.859	185.41	152.406	100.532	195.754	71.8097	247.957	230.904	189.054	128.895	244.08	91.4167
Cambodia	KHM	154.254	145.142	127.247	135.776	151.579	105.127	180.778	169.604	147.657	152.39	177.604	116.919	305.731	284.84	243.809	230.655	300.208	172.471	389.033	361.664	307.91	282.832	381.944	209.506
Cameroon	CMR	91.4156	86.2998	72.0459	79.7292	90.0089	59.6025	152.212	142.702	116.206	115.5	149.85	83.7599	267.798	249.935	200.164	183.506	263.618	129.688	344.855	321.423	256.136	228.844	339.464	160.306
Chad	TCD	23.4555	21.9276	19.1515	17.6433	23.0425	13.5322	39.0299	36.2131	31.095	26.6585	38.3375	19.8547	62.242	57.5042	48.8956	40.0948	61.1331	29.2778	77.7167	71.6982	60.7627	49.0524	76.3302	35.5599
Chile	CHL	87.061	82.3922	72.6953	61.8738	86.2271	49.8291	87.061	82.3922	72.6953	61.8738	86.2271	49.8291	87.061	82.3922	72.6953	61.8738	86.2271	49.8291	87.061	82.3922	72.6953	61.8738	86.2271	49.8291
Colombia	COL	260.258	245.815	216.535	204.938	255.948	162.799	260.258	245.815	216.535	204.938	255.948	162.799	285.893	269.62	236.54	220.835	281.229	174.361	371.794	349.388	303.572	274.107	365.941	213.104
Costa Rica	CRI	28.1935	26.4994	23.0116	12.2571	27.7409	9.85011	28.1935	26.4994	23.0116	12.2571	27.7409	9.85011	28.1935	26.4994	23.0116	12.2571	27.7409	9.85011	28.1935	26.4994	23.0116	12.2571	27.7409	9.85011
Cuba	CUB	25.6382	24.3682	21.4611	22.6488	25.2162	18.0836	25.6382	24.3682	21.4611	22.6488	25.2162	18.0836	25.6382	24.3682	21.4611	22.6488	25.2162	18.0836	25.6382	24.3682	21.4611	22.6488	25.2162	18.0836
Djibouti	DJI	8.44181	7.97532	6.95788	5.28394	8.31343	4.15951	15.7361	14.7449	12.5829	9.59822	15.493	7.24628	28.7565	26.8286	22.6236	17.2993	28.3088	12.7562	37.4368	34.8844	29.3173	22.4334	36.8526	16.4295
Dominican Republic	DOM	130.332	123.255	107.363	102.839	128.69	80.8842	130.332	123.255	107.363	102.839	128.69	80.8842	132.41	125.185	108.959	104.132	130.739	81.8113	174.869	164.622	141.581	130.56	172.611	100.759
drc	COD	106.352	100.113	86.5053	77.4079	104.734	59.7314	129.306	121.387	104.114	90.7141	127.327	69.179	207.529	193.885	164.124	136.061	204.321	101.376	259.679	242.217	204.131	166.292	255.65	122.84
Ecuador	ECU	127.105	120.046	104.415	94.177	124.914	74.1244	127.105	120.046	104.415	94.177	124.914	74.1244	127.105	120.046	104.415	94.177	124.914	74.1244	153.607	144.655	124.755	110.603	151.049	85.8845
Egypt	EGY	1460.72	1376.2	1191.85	1098.65	1442.29	857.336	1460.72	1376.2	1191.85	1098.65	1442.29	857.336	1526.55	1437.3	1242.62	1137.59	1507.09	885.201	1988.06	1865.6	1598.52	1410.58	1961.34	1080.53
El Salvador	SLV	24.4155	23.1574	20.32	23.4733	24.1509	18.5637	24.4155	23.1574	20.32	23.4733	24.1509	18.5637	36.1668	34.093	29.4158	31.0086	35.7397	24.0183	48.3012	45.385	38.8082	38.7896	47.7062	29.6508
Eritrea	ERI	17.547	16.5279	14.0272	12.8171	17.3834	9.88049	25.7053	24.0896	20.1245	17.5507	25.4135	13.1587	41.2352	38.4836	31.731	26.5614	40.6993	19.3991	51.5885	48.0797	39.4687	32.5686	50.8898	23.5594
Ethiopia	ETH	335.253	315.96	262.207	253.17	330.551	189.901	545.391	510.81	414.461	375.859	537.386	272.465	885.057	825.764	660.563	574.173	871.712	405.922	1111.5	1035.73	824.631	706.382	1094.6	494.893
Fiji	FJI	4.58036	4.31739	3.77931	1.90839	4.50922	1.57949	4.58036	4.31739	3.77931	1.90839	4.50922	1.57949	8.52129	7.956	6.79553	4.40106	8.37944	3.34387	11.5235	10.7279	9.09332	6.3	11.3278	4.688
Gabon	GAB	21.264	20.0121	16.1122	14.5387	20.4857	10.4868	21.264	20.0121	16.1122	14.5387	20.4857	10.4868	38.033	35.5761	27.707	24.4697	36.9911	16.8931	50.2546	46.9195	36.1575	31.7076	49.0206	21.5622
Ghana	GHA	186.497	176.148	150.75	159.866	183.629	122.419	332.098	311.158	259.771	244.9	326.941	181.47	571.212	532.88	438.811	384.546	562.296	278.447	730.621	680.695	558.172	477.643	719.199	343.099
Guatemala	GTM	78.9461	74.524	65.3393	71.5175	77.8802	55.938	78.9461	74.524	65.3393	71.5175	77.8802	55.938	86.2805	81.3276	71.0405	75.9884	85.1132	59.1719	109.578	102.939	89.1495	90.19	108.088	69.4442
Haiti	HTI	55.9478	52.9504	46.725	53.323	55.196	42.017	80.8846	76.1178	66.2173	68.9022	79.7878	53.3734	141.077	132.039	113.268	106.507	139.147	80.7854	181.205	169.32	144.635	131.577	178.721	99.06
Honduras	HND	35.7107	33.7547	29.6922	29.6828	35.281	23.5714	38.1014	35.9737	31.5545	31.1541	37.6386	24.6388	64.6704	60.6343	52.2515	47.5051	63.8402	36.5018	82.3831	77.0747	66.0494	58.4058	81.3079	44.4104
India	IND	10258.6	9601.41	8151.2	8215.49	10100.2	6207.84	10258.6	9601.41	8151.2	8215.49	10100.2	6207.84	13144.6	12249.7	10275	9983.88	12930.3	7404.01	16193.2	15047.3	12518.6	11852	15920	8667.63
Indonesia	IDN	1708.24	1607.51	1372.37	1479.83	1680.89	1124.44	1708.24	1607.51	1372.37	1479.83	1680.89	1124.44	1747.7	1643.92	1401.63	1504.64	1719.61	1141.45	2260.12	2116.6	1781.55	1826.71	2222.39	1362.28
Iran	IRN	1210.7	1146.17	951.69	941.726	1197.74	714.441	1210.7	1146.17	951.69	941.726	1197.74	714.441	1537.69	1451.25	1190.75	1137.94	1520.5	849.055	2017.82	1899.22	1541.77	1426.05	1994.42	1046.72
Iraq	IRQ	638.205	602.166	506.362	457.25	630.552	348.236	638.205	602.166	506.362	457.25	630.552	348.236	638.205	602.166	506.362	457.25	630.552	348.236	649.406	612.595	514.736	463.754	641.608	352.773
Israel	ISR	125.725	119.198	101.826	111.827	124.135	86.2035	125.725	119.198	101.826	111.827	124.135	86.2035	125.725	119.198	101.826	111.827	124.135	86.2035	174.534	164.652	138.348	140.267	172.313	106.074
Jamaica	JAM	41.7082	39.5411	33.7719	40.9584	41.1506	31.2918	41.7082	39.5411	33.7719	40.9584	41.1506	31.2918	41.7082	39.5411	33.7719	40.9584	41.1506	31.2918	41.7082	39.5411	33.7719	40.9584	41.1506	31.2918
Jordan	JOR	168.438	159.016	125.546	117.135	166.412	84.3653	168.438	159.016	125.546	117.135	166.412	84.3653	193.965	182.782	143.061	131.959	191.608	93.8949	245.879	231.117	178.683	162.107	242.851	113.276
Kenya	KEN	183.371	172.9	147.202	145.324	180.6	110.776	225.007	211.506	178.375	169.635	221.581	127.657	387.305	361.998	299.892	264.402	381.328	193.462	495.504	462.325	380.903	327.58	487.826	237.333
Kuwait	KWT	156.605	148.091	122.433	120.442	154.648	90.1067	156.605	148.091	122.433	120.442	154.648	90.1067	156.605	148.091	122.433	120.442	154.648	90.1067	184.16	173.749	142.373	136.468	181.847	100.948
Laos	LAO	127.563	119.982	102.284	112.216	125.354	84.7339	167.871	157.13	132.054	137.215	164.904	101.789	287.789	267.647	220.625	211.591	282.567	152.527	367.734	341.325	279.671	261.174	361.009	186.353
Lebanon	LBN	119.269	111.7	96.7113	100.218	117.315	76.6757	119.269	111.7	96.7113	100.218	117.315	76.6757	119.269	111.7	96.7113	100.218	117.315	76.6757	149.798	139.788	119.967	118.606	147.296	89.5626
Libya	LBY	135.718	127.845	117.374	85.9641	133.963	71.0717	135.718	127.845	117.374	85.9641	133.963	71.0717	135.718	127.845	117.374	85.9641	133.963	71.0717	135.718	127.845	117.374	85.9641	133.963	71.0717
Madagascar	MDG	28.1289	26.5005	22.6688	22.4514	27.6468	17.1471	46.0518	43.1125	36.1799	32.8505	45.288	24.4088	73.7554	68.7898	57.064	48.9246	72.5561	35.6332	92.2244	85.908	70.9868	59.6407	90.7348	43.1161
Malawi	MWI	23.1367	21.795	18.6213	14.8404	22.8848	11.5109	37.1857	34.8061	29.1772	22.895	36.713	17.1077	58.2841	54.3459	45.0299	34.9913	57.4797	25.5128	72.3498	67.3724	55.5984	43.0554	71.3242	31.1162
Malaysia	MYS	439.407	413.351	352.524	332.598	433.002	255.895	439.407	413.351	352.524	332.598	433.002	255.895	568.461	532.22	447.614	411.975	559.629	309.872	768.34	716.324	594.891	534.914	755.751	393.472
Mali	MLI	90.1757	84.9601	72.6224	34.7088	88.7841	26.9706	145.018	135.779	113.925	66.4186	142.764	49.0818	230.845	215.31	178.563	116.044	227.242	83.6854	288.063	268.331	221.655	149.128	283.56	106.754
Mexico	MEX	825.632	780.75	687.533	671.55	816.858	536.359	825.632	780.75	687.533	671.55	816.858	536.359	825.632	780.75	687.533	671.55	816.858	536.359	906.097	855.493	750.389	721.677	896.21	572.866
Mongolia	MNG	51.3662	48.34	41.2197	40.8038	50.566	31.1594	63.1642	59.22	49.9397	48.1392	62.1523	36.1751	110.785	103.135	85.1367	77.7471	108.918	56.4199	142.532	132.412	108.601	97.4857	140.096	69.9164
Morocco	MAR	304.52	287.739	265.422	223.78	300.478	185.726	534.915	501.861	457.9	362.874	527.251	293.387	1089.47	1017.24	921.189	697.667	1073.09	552.523	1459.17	1360.83	1230.05	920.862	1436.98	725.281
Mozambique	MOZ	88.2371	83.1559	71.2513	69.4376	86.614	53.1796	152.75	142.989	120.014	107.231	150.112	79.6745	249.281	232.518	192.978	163.783	245.126	119.319	313.636	292.204	241.621	201.484	308.469	145.749
Myanmar	MMR	180.988	170.67	146.733	158.703	178.086	121.76	326.582	305.138	255.228	251.809	320.944	186.012	606.009	563.211	463.452	430.499	595.117	309.325	792.293	735.26	602.269	549.625	777.899	391.534
Namibia	NAM	13.6248	12.8553	11.0348	9.22934	13.4166	7.11913	14.5018	13.6694	11.7002	9.74998	14.2798	7.48607	27.635	25.8608	21.664	17.5468	27.2066	12.9811	36.3905	33.9885	28.3066	22.7447	35.8244	16.6445
Nepal	NPL	257.697	242.539	207.152	223.674	253.308	169.773	539.512	501.986	414.379	395.776	529.826	286.478	885.822	820.808	669.031	607.264	869.625	429.891	1116.7	1033.36	838.799	748.256	1096.16	525.499
Nicaragua	NIC	10.6558	10.0919	8.92084	10.2677	10.5131	8.10818	17.7065	16.6447	14.4394	14.6976	17.4663	11.3431	31.6978	29.6478	25.3902	23.4883	31.264	17.7622	41.0253	38.3166	32.6908	29.3487	40.4625	22.0417
Niger	NER	26.2976	24.6724	21.3009	22.6709	26.0908	17.4226	39.5066	36.8994	31.2049	30.1859	39.0922	22.6275	58.6084	54.581	45.5271	41.0534	57.8937	30.1545	71.3429	66.3688	55.0753	48.2984	70.428	35.1724
Nigeria	NGA	703.531	662.892	566.779	529.164	693.392	405.809	759.504	714.75	608.903	561.442	748.485	428.291	1265.21	1183.28	989.482	853.065	1246.24	631.416	1602.35	1495.63	1243.2	1047.48	1578.08	766.832
Oman	OMN	37.039	35.0135	28.9093	23.6622	36.6581	18.086	37.039	35.0135	28.9093	23.6622	36.6581	18.086	38.3502	36.235	29.8603	24.4302	37.9523	18.6072	50.7481	47.7844	38.8524	31.6917	50.1899	23.5352
Pakistan	PAK	1017.08	956.158	815.273	803.58	1005.91	621.34	1718.23	1601.93	1330.76	1231.49	1694.48	911.831	2816.72	2613.67	2138.36	1901.9	2773.26	1366.94	3549.05	3288.16	2676.77	2348.83	3492.45	1670.35
Panama	PAN	28.5054	26.9378	23.682	26.3908	28.1213	20.7075	28.5054	26.9378	23.682	26.3908	28.1213	20.7075	28.5054	26.9378	23.682	26.3908	28.1213	20.7075	28.5054	26.9378	23.682	26.3908	28.1213	20.7075
Paraguay	PRY	32.9768	31.1664	27.4063	18.4046	32.6787	14.8695	32.9768	31.1664	27.4063	18.4046	32.6787	14.8695	44.7094	42.0566	36.547	25.6289	44.249	20.1117	57.6787	54.0948	46.6512	33.6147	57.039	25.9065
Peru	PER	229.106	216.879	191.483	202.421	226.14	160.271	229.106	216.879	191.483	202.421	226.14	160.271	229.106	216.879	191.483	202.421	226.14	160.271	281.956	266.005	232.877	235.727	278.259	184.614
Philippines	PHL	1030.06	967.164	820.321	846.206	1012.45	636.714	1298.2	1214.07	1017.68	1010.51	1275.55	748.276	2044.96	1901.72	1567.33	1468.1	2008.27	1058.99	2542.81	2360.16	1933.76	1773.16	2496.76	1266.13
Puerto Rico	PRI	8.38354	7.98627	7.48821	6.15236	8.27208	5.24446	8.38354	7.98627	7.48821	6.15236	8.27208	5.24446	8.38354	7.98627	7.48821	6.15236	8.27208	5.24446	8.38354	7.98627	7.48821	6.15236	8.27208	5.24446
Qatar	QAT	143.906	136.084	112.51	92.1372	142.079	69.1902	143.906	136.084	112.51	92.1372	142.079	69.1902	143.906	136.084	112.51	92.1372	142.079	69.1902	143.906	136.084	112.51	92.1372	142.079	69.1902
republic of congo	COG	23.1714	21.8462	18.7114	18.4707	22.8195	14.1474	27.4708	25.8328	21.9582	20.9811	27.0513	15.9049	47.3751	44.2892	36.9893	32.6033	46.6428	24.0416	60.6447	56.5934	47.0101	40.3514	59.7038	29.4661
Rwanda	RWA	23.097	21.7657	18.6164	8.80649	22.7406	6.85797	38.2644	35.8242	30.0518	17.6111	37.6696	13.0074	61.3625	57.2335	47.4664	31.0195	60.4046	22.3723	76.7612	71.5064	59.0762	39.9585	75.5612	28.6155
Saudi Arabia	SAU	1325.68	1252.81	1033.21	986.766	1311.07	741.683	1325.68	1252.81	1033.21	986.766	1311.07	741.683	1385.13	1308.18	1076.27	1021.44	1369.75	765.167	1814.76	1708.3	1387.44	1271.99	1793.82	934.871
Senegal	SEN	125.77	118.771	102.215	97.8552	123.867	75.5261	223.213	209.123	175.792	154.727	219.779	115.335	381.275	355.681	295.14	246.979	375.356	179.909	486.649	453.387	374.706	308.481	479.074	222.959
South Africa	ZAF	360.308	340.048	292.124	282.409	355.122	218.25	360.308	340.048	292.124	282.409	355.122	218.25	564.217	529.458	447.235	404.604	555.826	304.691	760.683	711.953	596.683	522.339	749.203	387.976
South Korea	KOR	150.397	141.75	122.376	99.2985	148.215	79.1223	150.397	141.75	122.376	99.2985	148.215	79.1223	182.285	171.145	146.178	117.109	179.56	91.5683	340.874	317.345	264.558	206.922	335.431	154.181
Sri Lanka	LKA	146.35	137.857	118.03	115.139	144.287	89.5748	263.727	246.152	205.123	189.108	259.457	140.343	473.878	440.043	361.055	321.542	465.657	231.238	613.978	569.304	465.01	409.831	603.124	291.835
Sudan	SDN	125.896	118.703	101.687	94.7471	124	72.7444	153.56	144.357	122.588	110.928	151.229	84.0807	265.13	247.823	206.882	176.187	261.045	129.8	339.51	316.8	263.079	219.692	334.256	160.28
Syria	SYR	119.628	113.095	93.4091	90.9758	118.154	68.0904	136.219	128.557	105.464	100.745	134.53	74.7363	226.248	212.452	170.874	153.755	223.394	110.798	286.267	268.382	214.48	189.095	282.637	134.84
Tanzania	TZA	201.182	189.534	151.168	153.951	198.206	110.733	317.674	297.486	230.985	221.347	312.867	153.669	506.34	472.318	360.253	330.497	498.567	223.205	632.117	588.873	446.432	403.264	622.367	269.563
Thailand	THA	612.952	574.503	508.955	481.109	605.466	381.895	612.952	574.503	508.955	481.109	605.466	381.895	796.722	742.807	650.894	597.949	786.024	464.77	1216.46	1127.22	975.091	864.816	1198.43	654.061
Togo	TGO	54.6587	51.546	42.8735	32.3881	54.0357	24.6564	102.865	96.2651	77.8751	60.7161	101.485	43.7768	169.022	157.635	125.909	99.5921	166.601	70.0167	213.126	198.549	157.932	125.509	210.012	87.5099
Trinidad and Tobago	TTO	9.04673	8.58864	7.5555	9.14407	8.92574	7.18548	9.04673	8.58864	7.5555	9.14407	8.92574	7.18548	9.04673	8.58864	7.5555	9.14407	8.92574	7.18548	10.41	9.85785	8.61258	10.0244	10.2702	7.82414
Tunisia	TUN	187.464	177.013	154.218	133.906	184.948	105.698	187.464	177.013	154.218	133.906	184.948	105.698	251.143	236.178	203.539	172.203	247.626	133.269	359.618	336.965	287.556	237.443	354.396	180.237
Turkey	TUR	764.242	726.817	671.799	654.232	755.644	548.042	764.242	726.817	671.799	654.232	755.644	548.042	1371	1294.18	1181.26	1032.03	1354.55	844.704	1813.05	1707.53	1552.42	1307.28	1790.88	1060.83
UAE	ARE	408.422	385.905	305.923	285.686	404.293	208.51	408.422	385.905	305.923	285.686	404.293	208.51	408.422	385.905	305.923	285.686	404.293	208.51	408.422	385.905	305.923	285.686	404.293	208.51
Uganda	UGA	131.617	123.961	102.633	94.3809	129.743	70.3752	204.436	191.398	155.071	136.098	201.417	98.2006	320.1	298.512	238.362	202.361	315.264	142.398	397.21	369.921	293.89	246.536	391.161	171.862
Uruguay	URY	12.1388	11.4866	10.1998	10.3197	11.893	8.22466	12.1388	11.4866	10.1998	10.3197	11.893	8.22466	12.1388	11.4866	10.1998	10.3197	11.893	8.22466	12.1388	11.4866	10.1998	10.3197	11.893	8.22466
Venezuela	VEN	100.643	95.0934	77.5946	74.1695	99.3546	55.1338	100.643	95.0934	77.5946	74.1695	99.3546	55.1338	100.643	95.0934	77.5946	74.1695	99.3546	55.1338	100.643	95.0934	77.5946	74.1695	99.3546	55.1338
Vietnam	VNM	1397.36	1315.31	1167.48	1188.78	1375.9	939.123	1397.36	1315.31	1167.48	1188.78	1375.9	939.123	1698.3	1592.95	1403.15	1378.29	1671.18	1075.95	2192.58	2048.97	1790.22	1689.56	2156.17	1300.67
Yemen	YEM	103.09	97.2264	79.555	75.6017	101.867	55.9577	103.09	97.2264	79.555	75.6017	101.867	55.9577	103.09	97.2264	79.555	75.6017	101.867	55.9577	103.09	97.2264	79.555	75.6017	101.867	55.9577
Zambia	ZMB	69.3606	65.4274	54.4688	55.3193	68.3485	41.3597	98.292	92.2361	75.3629	72.043	96.8251	52.5617	163.302	152.476	122.313	109.622	160.813	77.733	206.642	192.636	153.613	134.674	203.472	94.514
Zimbabwe	ZWE	40.6852	38.172	33.1952	30.4974	39.9764	23.4614	68.5845	63.8612	54.5076	47.4666	67.3751	35.4005	142.155	131.604	110.709	92.2142	139.626	66.8839	191.202	176.765	148.176	122.046	187.793	87.8729
